# Supplementary material for: Heroin Regulates Orbitofrontal Circular RNAs
Source: Int J Mol Sci. 2022 Jan 27;23(3):1453. doi: 10.3390/ijms23031453 (PMC8836038; doi:10.3390/ijms23031453)
Supplement: Supplementary file 1 [file ijms-23-01453-s001.zip]

Archive with 2 entries (2 files):
- Supplemental material- updated.pdf
- Supplemental table 1.xlsx
