# Supplementary material for: Heroin Regulates Orbitofrontal Circular RNAs
Source: Int J Mol Sci. 2022 Jan 27;23(3):1453. doi: 10.3390/ijms23031453 (PMC8836038; doi:10.3390/ijms23031453)
Supplement: Supplementary file 1 [file ijms-23-01453-s001.zip › Supplemental table 1.xlsx]

## Sheet: Supplemental table 1
heroin_vs_saline 1.5 fold regulated CircRNAs
probeID	P-value	FC (abs)	Regulation	circRNA	chrom	strand	txStart	txEnd	circRNA_type	best_transcript	GeneSymbol	Sequence	MRE1	MRE2	MRE3	MRE4	MRE5
ASCRPR011993	0.00030167	1.50293	up	rno_circRNA_010912	chr3	-	61080470	61182055	exonic	NM_019362	Stk39	TCACGAAGAGTAAAAGAAGAGAACCCAGAGGCAGTGGAGCGACCGCCGTGGTTCAGGCAG	rno-miR-218a-1-3p	rno-miR-879-3p	rno-miR-331-5p	rno-miR-3583-3p	rno-miR-103-1-5p
ASCRPR007620	0.00681801	1.50446	up	rno_circRNA_001621	chr1	-	74680504	74688243	exonic	NM_001029928	Lair1	CTTTCTGAGGACAGACAGACAGAAACTTGGAATCTCTGTCCGATTTCACTATCTGCGCTG	rno-miR-3564	rno-miR-3557-3p	rno-miR-3542	rno-miR-29b-5p	rno-miR-31a-5p
ASCRPR009165	0.0179519	1.50485	down	rno_circRNA_009663	chr20	+	29400995	29436201	sense overlapping	XM_002728958	LOC100362279	GATATAATTGCCCAGGTGATCTGAATCCTGATGGAGTAAGAGCTGACAAAGGAGAGGTCA	rno-miR-153-5p	rno-miR-329-5p	rno-miR-466d	rno-miR-30c-1-3p	rno-miR-3561-3p
ASCRPR002413	0.0299442	1.50868	down	rno_circRNA_017622	chrX	-	11348447	11358899	exonic	NM_001135893	Usp9x	AGTAGATTCTTTGACTGAAATGTATTACATTGGTACAGCAATAACTAATAGTACAACAAT	rno-miR-214-3p	rno-miR-421-5p	rno-miR-219a-2-3p	rno-miR-3084b-3p	rno-miR-3084d
ASCRPR008229	0.0105181	1.51257	up	rno_circRNA_016168	chr8	-	45190371	45204872	exonic	NM_001014089	Tbcel	GAAGTGCCATTCAGACTTTTCAGAAAAGAAGATGGACCAGCCTAGTGGGAGAAGTTTCAT	rno-miR-672-5p	rno-miR-3552	rno-miR-708-5p	rno-miR-1843a-5p	rno-miR-6327
ASCRPR010346	0.0152192	1.51376	up	rno_circRNA_011179	chr4	-	11041527	11138975	exonic	NM_053621	Magi2	GGCAGGTCCCGGAGTATGAACAAGTGCCACCCAGGACCAGTTTTCGAATGGATTCCTCTG	rno-miR-10b-5p	rno-miR-667-5p	rno-miR-3575	rno-miR-3064-5p	rno-miR-128-3p
ASCRPR007895	0.00286392	1.51504	up	rno_circRNA_005582	chr15	-	51325825	51427053	sense overlapping	NM_053307	Msra	GAAATCCAAGGAGGAGTACCAGAAGCCAAACACCATGTCAGTGGCAACAGAACGGTTGAA	rno-miR-466b-5p	rno-miR-466b-3p	rno-miR-466c-3p	rno-miR-466b-4-3p	rno-miR-466b-2-3p
ASCRPR004591	0.0438519	1.51578	up	rno_circRNA_011180	chr4	-	11085107	11138975	exonic	NM_053621	Magi2	CATAAGGAACGGCAGGATGAGGAACAAGTGCCACCCAGGACCAGTTTTCGAATGGATTCC	rno-miR-10b-5p	rno-miR-667-5p	rno-miR-3575	rno-miR-3064-5p	rno-miR-128-3p
ASCRPR003925	0.0196269	1.52458	up	mmu_circRNA_001265	chr8	+	17498376	17506674	exonic	NM_001108128	Chordc1	CACATCATTCAAGCCCCTAAACCAGTAGAAGCAATAAAAAGGCCAAGATGCTTGCACATA	rno-miR-107-5p	rno-miR-103-1-5p	rno-miR-199a-3p	rno-miR-3568	rno-miR-743a-5p
ASCRPR013083	0.0194818	1.5263	up	rno_circRNA_008848	chr2	-	239112783	239122609	exonic	NM_001012083	Snx7	TGGATTCCAAAGTAGAAGCTTTGACCTACAAGAAAGCCGATGCTGATCTGACATCTCGTG	rno-miR-145-5p	rno-miR-107-5p	rno-miR-511-5p	rno-miR-103-1-5p	rno-miR-532-5p
ASCRPR002243	0.00613548	1.52772	down	rno_circRNA_004123	chr13	+	51235474	51235647	sense overlapping	NM_001191669	Thsd7b	AGGAAGGACAATCAGTTCATCTGGAAAACAGGATTAGGCAAGTGAAGAGCTGAAAAGTCT	rno-miR-494-5p	rno-miR-185-5p	rno-miR-214-3p	rno-miR-761	rno-miR-6324
ASCRPR006542	0.00017352	1.52926	down	rno_circRNA_012370	chr5	-	109334907	109389554	exonic	NM_031743	Slc24a2	CTCCGTTGGAAGCAACATCTTTGACATCACTGTGGGAACTTGGATCATATGGAAAACTAA	rno-miR-125a-3p	rno-miR-433-3p	rno-miR-127-5p	rno-miR-6315	rno-miR-6319
ASCRPR001218	0.048347	1.53592	down	rno_circRNA_002996	chr11	+	38199285	38201886	sense overlapping	NM_001108315	Ttc3	ACATCTTGAGTTGATGGAAGACATTGTGGATTTGGCAAAGAAAGTTGCAGAGAGATGGTG	rno-miR-138-2-3p	rno-miR-26b-3p	rno-miR-299a-5p	rno-miR-22-5p	rno-let-7c-1-3p
ASCRPR004927	0.00291596	1.53841	up	rno_circRNA_006155	chr16	+	67114954	67193888	exonic	NM_001107319	Unc5d	CATTCCTCTGGAGGATCAAACCATTCACTGCATGCCAGGTGGAATGGCTGAAAAATGAAG	rno-miR-3557-3p	rno-miR-330-5p	rno-miR-880-3p	rno-miR-666-3p	rno-miR-140-3p
ASCRPR004172	0.0369102	1.5429	up	rno_circRNA_012514	chr5	-	12598300	12601465	exonic	NM_001107899	Prex2	CAGAATATCCAGCTATGGGAGGATGTCATGGACAAGTTCAACACCTTGGCCATTATCGAC	rno-miR-138-5p	rno-miR-92a-3p	rno-miR-25-3p	rno-miR-92b-3p	rno-miR-541-3p
ASCRPR001683	0.00862044	1.5465	up	rno_circRNA_011934	chr4	+	34428033	34457856	exonic	NM_001177442	Glcci1	AGAAAACAATGGGAAGGAAGAAGTATCCAAGTGGACAGACCAAAATCTCAGCAAATTCGA	rno-miR-190b-5p	rno-miR-343	rno-miR-190a-5p	rno-miR-146a-3p	rno-miR-96-5p
ASCRPR004498	0.0494123	1.54994	down	rno_circRNA_009655	chr20	-	29119260	29120633	exonic	XM_241671	Dna2	CAGTATTCGGTGTCTGAGAAGAGCTGTCCTGAGTGAGACTTTCAGGACTTCAGAAGAAGG	rno-miR-207	rno-let-7a-2-3p	rno-miR-24-3p	rno-miR-3065-3p	rno-miR-483-3p
ASCRPR008075	0.0249531	1.55264	up	rno_circRNA_003395	chr11	-	87681236	87700377	exonic	ENSRNOT00000052120	Klhl24	GAAGACTACTGGATGCACGTACAAAACACGTTCAGCCGGCAGGTGTGAAAATTTAAATAA	rno-miR-6319	rno-miR-338-3p	rno-miR-6321	rno-miR-300-5p	rno-miR-152-3p
ASCRPR007612	0.0481425	1.55714	up	rno_circRNA_003479	chr12	-	11411224	11432004	sense overlapping	XM_346914	Pan3	CTTTCCTTTGTGCTACCTGACGTCCATCTTGGTGACCAAATTTAAGCTATTCCCGGAATG	rno-miR-466b-3p	rno-miR-466c-3p	rno-miR-466b-4-3p	rno-miR-466b-2-3p	rno-miR-3584-5p
ASCRPR009271	0.0350529	1.5606	up	rno_circRNA_000977	chr1	-	235222983	235243493	exonic	NM_031124	Stx3	GATGAAACTAAAAGAGCCATGAAGTATCAGGGTCAGGCTCGAAAGAAGCAGCTGACGCAG	rno-miR-216a-5p	rno-miR-421-5p	rno-miR-219b	rno-miR-504	rno-miR-3590-5p
ASCRPR008517	0.0025324	1.56255	down	rno_circRNA_012366	chr5	-	109329444	109351378	sense overlapping	NM_031743	Slc24a2	GACCGTCTCTCCATCCCCACTGACAGGTACTCCTCGCTGGTCAGAGCAGGCCACAGAGAC	rno-miR-25-5p	rno-miR-297	rno-miR-3068-5p	rno-miR-330-5p	rno-miR-764-3p
ASCRPR005196	0.00234052	1.56662	down	rno_circRNA_016036	chr8	+	23554098	23569630	intergenic			CCAGTGCTGCAAGTGGAAGTTGGGAAGTTTGTCTCGTTGAAAGGAAATGTCCTTATTTAA	rno-miR-185-5p	rno-miR-183-5p	rno-miR-207	rno-miR-361-3p	rno-miR-224-5p
ASCRPR005434	0.00286872	1.56731	up	rno_circRNA_012650	chr5	+	13687140	13700175	exonic	NM_001025695	Cops5	CCGCAAGTCAGAAGACAAACTTGCCAAAGCTACGAGAGACAGTCACCACTACTTTAAATA	rno-miR-6323	rno-miR-1306-5p	rno-miR-28-5p	rno-miR-879-5p	rno-miR-702-5p
ASCRPR004899	0.0179646	1.57484	up	rno_circRNA_002296	chr10	+	59161811	59180701	exonic	XM_237787	Zzef1	CATTAAAGACCAGTCACTCTCACATGAGAGTGGTAGATAGAGCTGATGGAGAGTCCATGC	rno-miR-6332	rno-miR-185-5p	rno-miR-666-3p	rno-miR-124-5p	rno-miR-219a-1-3p
ASCRPR003702	0.0407057	1.57574	up	rno_circRNA_003235	chr11	-	71814363	71816772	exonic	NM_022600	Adcy5	CAAGGAGATGAAGAGGATGCCGCATCCACATCACCAAGGCCACACTCAACTACCTGAACG	rno-let-7i-5p	rno-let-7b-5p	rno-let-7f-5p	rno-let-7c-5p	rno-let-7a-5p
ASCRPR004523	0.0417532	1.57955	down	rno_circRNA_013858	chr6	+	142939881	142940850	intergenic			CAGTCTTGAGGTTTGGGATTCCCAGTGTGTGTCAGCAGAATTGTGAGAGTAATACATACC	rno-miR-202-3p	rno-miR-873-3p	rno-miR-1843b-5p	rno-miR-135a-5p	rno-miR-135b-5p
ASCRPR013803	0.00019619	1.58484	down	mmu_circRNA_23123	chr14	+	113804892	113835507	exonic	NM_031831	Rtn4	TTGATGATTTAGTTGATTCCCTGAAGATGAGACCCTTTTTGCTCTTCCTGCTGCATCTGA	rno-miR-153-5p	rno-miR-125a-3p	rno-miR-20a-3p	rno-miR-484	rno-miR-107-5p
ASCRPR007421	0.00753244	1.58543	down	rno_circRNA_008493	chr2	-	192774494	192841142	sense overlapping	NM_001029922	Zbbx	CTTCCTGGAATGGAGTTTCTGTTGTGCCTCTGAAATGAATCGGTGGAAGAATGTGAAGTA	rno-miR-466b-5p	rno-miR-185-5p	rno-miR-708-5p	rno-miR-153-5p	rno-miR-539-5p
ASCRPR004178	0.020473	1.58849	up	rno_circRNA_013531	chr6	-	101626614	101630877	exonic	NM_001192016	Map4k5	CAGACAACCATGCTCACTACAGTGAGGGTGACGATGATGACTTTGAGGATGGCTCCAGAG	rno-miR-412-3p	rno-miR-494-5p	rno-miR-99b-3p	rno-miR-410-5p	rno-miR-133c
ASCRPR007898	0.0353921	1.59021	up	rno_circRNA_007439	chr18	+	62797705	62802096	exonic	XR_005455	LOC307347	GAAATCGATCACAGCCAGGCATTAAGTTTATGGTCGCAGAACAAGGAAGTCAGTTTTCAG	rno-miR-330-5p	rno-miR-9a-5p	rno-miR-22-5p	rno-miR-3560	rno-miR-3064-5p
ASCRPR003072	0.00428807	1.59353	down	rno_circRNA_015168	chr7	+	31288682	31468836	exonic	NM_001271371	Anks1b	ATGGACCTGTTGAAAAAGATCTGGGAGCTTGAACTTATTAACATGACCTCTCTCAGCAGG	rno-miR-452-5p	rno-miR-331-3p	rno-miR-145-5p	rno-miR-203a-5p	rno-miR-326-3p
ASCRPR000795	0.0201955	1.59708	up	rno_circRNA_005911	chr16	-	25407900	25417636	sense overlapping	NM_001135838	March1	AAGTTCAATGGGCAGAAACAAAGAGAAGAACAAGGAAGTTGAGGGAGGCAGCATCTTTTT	rno-miR-346	rno-miR-185-5p	rno-miR-30c-2-3p	rno-miR-30c-1-3p	rno-miR-6332
ASCRPR005512	0.0359806	1.5982	up	rno_circRNA_001190	chr1	+	263781860	263819781	exonic	NM_019277	Exoc6	CCTCAGACAGGATGCACGACATGCAGCGGAAGGAGAAATATATACCAAACTCAATCAGAA	rno-miR-221-5p	rno-miR-3084b-5p	rno-miR-666-3p	rno-miR-344a-5p	rno-miR-106b-3p
ASCRPR010572	0.0393104	1.61628	down	rno_circRNA_016937	chr9	+	1401708	1405789	exonic	NM_001134762	Tbc1d5	GGTCCATGATTGAGCAAGATGTCAGAAGAACGAGAGAGTGGGACGACCTCTTTGTAAATA	rno-miR-1949	rno-miR-146b-5p	rno-miR-22-3p	rno-miR-190a-5p	rno-miR-31b
ASCRPR008047	0.00738769	1.61641	down	rno_circRNA_010497	chr3	+	169936859	169945862	exonic	NM_001135801	Ddx27	GAAGAACTCACCAACACAAGCAAGAAGGCCCTGAAACAGTACCGGGCTGGGCAAAACGGC	rno-miR-6326	rno-miR-666-3p	rno-miR-207	rno-miR-22-5p	rno-miR-185-3p
ASCRPR010939	0.00532738	1.61807	down	rno_circRNA_004183	chr13	+	61137857	61185140	exonic	XM_003751244	Dennd1b	GTGAACAGCCTGCCCAGTGATGTGTTACTTGCCATGGTTTGAAGTGTATTATAAACTTCT	rno-miR-145-5p	rno-miR-141-5p	rno-miR-503-3p	rno-miR-103-3p	rno-miR-107-3p
ASCRPR010912	0.00868763	1.62775	down	rno_circRNA_000060	chr1	+	106624504	106658619	exonic	NM_031069	Nell1	GTCTGCCCAGGGAATCATCCAAGATGGTAAGATCATCTTCATGCCGAATGGTTTCATCAC	rno-miR-200a-3p	rno-miR-141-3p	rno-miR-3548	rno-miR-19b-2-5p	rno-miR-582-5p
ASCRPR007808	0.0232047	1.63356	up	rno_circRNA_001183	chr1	+	263746174	263770560	exonic	NM_019277	Exoc6	GAAACCGTTCACACCACAAGACTTTATGGACTTTCTACTTTTAAGGTATTATTCTGCACT	rno-miR-107-5p	rno-miR-103-1-5p	rno-miR-3120	rno-miR-540-3p	rno-miR-3065-3p
ASCRPR007461	0.00538247	1.64914	down	mmu_circRNA_39652	chr12	-	14466620	14467307	exonic	NM_001137641	Lmtk2	CTTCTCCCTCACACACCTCACGGACTCAGACATTGAACAAGGAGGAAACCCCCACCAAAG	rno-miR-6316	rno-miR-500-3p	rno-miR-10a-5p	rno-miR-1199-5p	rno-miR-300-5p
ASCRPR003712	0.011149	1.65319	up	rno_circRNA_016712	chr8	-	93592105	93606648	exonic	NM_001039610	Ube2cbp	CAAGGTAATGTTGGGAGAGACCGTATCATCAGAGCCGATTTCAGGGTTTAATCAAAGCTT	rno-miR-770-5p	rno-miR-3547	rno-miR-351-5p	rno-miR-29b-3p	rno-miR-7a-1-3p
ASCRPR002505	0.0421812	1.65866	up	mmu_circRNA_37499	chr5	-	140578501	140584618	exonic	NM_031697	St3gal3	AGTGGCAGGACTTCAAGTGGCTGAAGTACATCGTCTACAAGGAGAGAGTGGTTCTCCAAG	rno-miR-598-5p	rno-miR-344b-5p	rno-miR-27b-3p	rno-miR-27a-3p	rno-miR-136-5p
ASCRPR013249	0.00151881	1.65866	down	rno_circRNA_004644	chr14	+	113804892	113808157	exonic	NM_031831	Rtn4	TGTCAGCTGTATTGTCAGCAGAGCTGAGTAAAACTTCAGATGAGACCCTTTTTGCTCTTC	rno-miR-153-5p	rno-miR-125a-3p	rno-miR-20a-3p	rno-miR-135b-5p	rno-miR-135a-5p
ASCRPR005847	0.0103943	1.66002	up	rno_circRNA_016706	chr8	-	93582945	93586349	exonic	NM_001039610	Ube2cbp	CGCCATCAAAGTCCTCTACCAGCCCTGTATCAAAAGCAGGAATAAAGAAAACAACCAAAT	rno-miR-17-5p	rno-miR-20a-5p	rno-miR-106b-5p	rno-miR-20b-5p	rno-miR-93-5p
ASCRPR002755	0.00761637	1.66272	up	rno_circRNA_016710	chr8	-	93582945	93598135	exonic	NM_001039610	Ube2cbp	ATCAAAGTCCTCTACCAGCCCTGTATCAAAAGCAGGAATAAAGAGAAGCTCCTCAGGGTG	rno-miR-17-5p	rno-miR-20a-5p	rno-miR-106b-5p	rno-miR-20b-5p	rno-miR-29b-3p
ASCRPR006015	0.0450078	1.66328	down	rno_circRNA_016172	chr8	-	45325425	45357023	exonic	NM_012572	Grik4	CGTTCATGACGCTGGGAATTAGTATTCTTTACAGAGTTCATATGATTGGCCAGTGGCATG	rno-miR-337-3p	rno-miR-30d-5p	rno-miR-30a-5p	rno-miR-186-5p	rno-miR-496-5p
ASCRPR012714	0.0123831	1.67227	down	rno_circRNA_012617	chr5	+	132839304	132861582	sense overlapping	NM_001009424	Eps15	TGAGCATGGGATACAAAGATGCAAATGAGATTGGCAATGAAAGATCTGGAAACGGACAAT	rno-miR-466b-5p	rno-miR-297	rno-miR-541-5p	rno-miR-30c-2-3p	rno-miR-329-5p
ASCRPR008705	0.0385166	1.67315	up	rno_circRNA_009976	chr3	+	111401968	111403965	sense overlapping	ENSRNOT00000044625		GAGAAGATCACAGCTCCACCCCAGCACCAGTTGCCACCAGGCAGCCTCATTTCGGGAAAG	rno-miR-298-5p	rno-miR-326-3p	rno-miR-194-3p	rno-miR-9a-5p	rno-miR-326-5p
ASCRPR012393	0.0405283	1.67943	down	rno_circRNA_001230	chr1	-	268337164	268337547	exonic	NM_022953	Slit1	TCTAGATGGCTTGCGGACCCTACGACTGAACAACAATGAGATTTCAATCCTAGAGGCCAC	rno-miR-216a-3p	rno-miR-107-5p	rno-miR-133c	rno-miR-6320	rno-miR-103-1-5p
ASCRPR004767	0.00765887	1.68974	down	rno_circRNA_003813	chr12	-	53887530	53887711	exonic	NM_001122644	Galnt9	CATCTCCCTGGATAGGACCATCCCTGACTACAGGCCCAAGAGGCCTTGCAAAGCCCATTG	rno-miR-674-5p	rno-miR-759	rno-miR-33-5p	rno-miR-181b-1-3p	rno-miR-3561-3p
ASCRPR002709	0.048183	1.70079	up	rno_circRNA_015869	chr8	+	118579365	118594365	exonic	NM_001012001	Lrrc2	ATATCAGCAGCAATGATCTGACTGACCTGCCACAAGATATAGACAGGATAAAGGAGGAGT	rno-miR-210-5p	rno-miR-6318	rno-miR-212-3p	rno-miR-207	rno-miR-7b
ASCRPR001979	0.0180225	1.70672	down	rno_circRNA_015172	chr7	+	31463445	31468836	sense overlapping	NM_001271371	Anks1b	AGATCTGGGAGCTTGAACTTATTAACGTCAGCTGTAGTTCCCTAACACTGACAAGACCTT	rno-miR-297	rno-miR-466b-5p	rno-miR-210-3p	rno-miR-466d	rno-miR-511-5p
ASCRPR004492	0.00589369	1.71721	down	rno_circRNA_001098	chr1	+	254962436	254995770	exonic	XM_219778	RGD1310016	CAGTATCCTGCCCAGTGTGTTAATTGTAACATACAAGGAACCAGCTAAATCGTCTGCTCA	rno-miR-880-3p	rno-miR-6321	rno-miR-338-5p	rno-miR-3084b-5p	rno-miR-322-5p
ASCRPR009875	0.0489972	1.73021	down	rno_circRNA_011731	chr4	-	234015682	234016281	exonic	NM_012574	Grin2b	GCTACAACACCCACGAGAAGAGGATCTACCAGTCTAACATGTTGAATAGGATGAGTCCTC	rno-miR-463-3p	rno-miR-26b-3p	rno-miR-100-3p	rno-miR-382-5p	rno-miR-350
ASCRPR001464	0.00517051	1.73101	down	rno_circRNA_015171	chr7	+	31434492	31468836	exonic	NM_001271371	Anks1b	ACGTCGATGGACCTGTTGAAAAAGATCTGGGAGCTTGAACTTATTAACGGAAGCAATGTT	rno-miR-145-5p	rno-miR-10b-5p	rno-miR-181a-1-3p	rno-miR-181c-3p	rno-miR-541-5p
ASCRPR013884	0.00968281	1.73268	down	rno_circRNA_011551	chr4	-	207899573	207916091	exonic	NM_001077673	Rad18	TTGTGCACATGTATAATGCCCAGTGCGATGCTTTGCATCCTAAATCAGACAATAGATGAC	rno-miR-3557-3p	rno-miR-330-3p	rno-miR-883-3p	rno-miR-6216	rno-miR-3542
ASCRPR002760	0.00788407	1.75229	up	rno_circRNA_013530	chr6	-	101622689	101630877	exonic	NM_001192016	Map4k5	ATCAACAAACAGGAATTCCAGAGCTGAACGGACAGCTTCAGAAATAAACTGATGGCTCCA	rno-miR-485-5p	rno-miR-412-3p	rno-miR-494-5p	rno-miR-99b-3p	rno-miR-410-5p
ASCRPR012673	0.0086805	1.75783	up	mmu_circRNA_36457	chr5	-	29192634	29203026	exonic	XM_003749903	RGD1310592	TGACCTCATCAGTAGGGTACGAGGATATTTGGAAATGAGGCTTCCTGAAATGAAGCTCTA	rno-miR-101b-3p	rno-miR-101a-3p	rno-miR-362-5p	rno-miR-20b-3p	rno-miR-17-1-3p
ASCRPR006805	0.0166357	1.7857	down	rno_circRNA_000558	chr1	-	182160111	182207698	exonic	NM_001134970	RGD1559442	CTGACCAGTGCTTTCTATAGGATTTTGCACCCGGATTTGGAAGTAGCAGATCATGCCTTC	rno-miR-19b-3p	rno-miR-153-5p	rno-miR-320-3p	rno-miR-19a-3p	rno-miR-219a-1-3p
ASCRPR001044	0.0147675	1.79825	down	rno_circRNA_012897	chr5	+	156333722	156383948	sense overlapping	NM_012890	Slc30a2	ACAAGGTCTCCTTATGTCTACGCAAGTATCCTCAGAGACTCTGACGATATCTGAAGTCGT	rno-miR-207	rno-miR-667-5p	rno-miR-466b-5p	rno-miR-6323	rno-miR-3541
ASCRPR005960	0.0328716	1.80684	down	rno_circRNA_013863	chr6	+	142953261	142957815	intergenic			CGGTTTGTGTCAGCACAATTGTGAGAGTAATACATACCTCCACGGTGATTTCAGAGTTCT	rno-miR-378b	rno-miR-202-3p	rno-miR-411-5p	rno-miR-150-5p	rno-miR-1843b-5p
ASCRPR000567	0.00789129	1.82564	down	rno_circRNA_002220	chr10	+	55133591	55135760	exonic	NM_031520	Myh10	AAGACCTCATGAGCTCGAAAGATGATGTGGGGAAGAACAATGAGCTGGATAATGTCTCAA	rno-miR-207	rno-miR-3568	rno-miR-3593-5p	rno-miR-22-5p	rno-miR-320-5p
ASCRPR009251	0.00485709	1.84114	down	rno_circRNA_013083	chr5	+	176514797	176516977	exonic	NM_001107998	Slc35e2b	GATCTCCCCTGTGACTTTCAGTTTGCAGAATGTTTTTTCAAAAAAGCTTCTCAGTGGGGA	rno-miR-15b-5p	rno-miR-497-5p	rno-miR-322-5p	rno-miR-15a-5p	rno-miR-195-5p
ASCRPR000527	0.00359863	1.8581	up	rno_circRNA_000196	chr1	-	135818791	135859972	exonic	NM_001107523	Chd2	AAGAAAATGCCAGCGAAGAACAGTGCCCAAACCTCAAGTTAAAAAGCAACCTAAGATTCA	rno-miR-130b-5p	rno-miR-136-5p	rno-miR-3542	rno-miR-6319	rno-miR-33-5p
ASCRPR002540	0.0196368	1.88702	down	rno_circRNA_007790	chr19	-	36810189	36862510	exonic	NM_030866	Nfix	AGTTCGTACAGTTTGTGTGCTCTGACGGCTCGGGTCAGGCCACCGGGCAGGATGAGTTCC	rno-miR-103-1-5p	rno-miR-107-5p	rno-miR-214-3p	rno-miR-3549	rno-miR-138-5p
ASCRPR011642	0.00463353	1.88801	down	rno_circRNA_015182	chr7	+	31716481	31750132	exonic	XM_003750309	Anks1b	TACTGTCACGTGTTTACTGCCTTTGATGTGTCGTCTGTCTGTGAAATCTGGACCAATCAG	rno-miR-329-5p	rno-miR-6317	rno-miR-207	rno-miR-208b-5p	rno-let-7i-3p
ASCRPR005450	0.0360384	1.91492	down	rno_circRNA_004685	chr14	+	15027627	15032560	exonic	NM_001108355	Cnot6l	CCGGCTCTTCCAGCTACAAACTCTAGGTTTAACAGACTAATAGGGATGCCAAAGGAAAAA	rno-miR-143-5p	rno-miR-182	rno-miR-351-5p	rno-miR-125b-5p	rno-miR-466c-5p
ASCRPR009934	0.033039	1.91611	down	rno_circRNA_009723	chr20	+	35201537	35214896	exonic	XM_228172	Dcbld1	GCTCTCCCGGCAATTTAATAACCTGTTTGGAACGAGGCAATCATTATTCCCAGGAAAAAT	rno-miR-326-5p	rno-miR-384-3p	rno-miR-362-3p	rno-miR-500-5p	rno-miR-145-3p
ASCRPR002835	0.0121547	1.92455	down	rno_circRNA_011733	chr4	-	234135667	234136096	exonic	NM_012574	Grin2b	ATCCATGGGGGCTCATCTATGATAATGGCGGATAAGAGAGCCGACTAGCTGAAGATGAAG	rno-miR-879-3p	rno-miR-490-5p	rno-miR-21-3p	rno-miR-376b-3p	rno-miR-201-3p
ASCRPR001604	0.0108216	1.9367	down	rno_circRNA_015180	chr7	+	31696916	31750132	exonic	NM_001271371	Anks1b	ACTGTCACGTGTTTACTGCCTTTGATGTGGTTTTAAAAATCAGTTTGATTGGCCACAGGA	rno-miR-207	rno-miR-329-5p	rno-miR-598-5p	rno-let-7i-3p	rno-miR-23a-5p
ASCRPR004548	0.0221397	1.93915	down	rno_circRNA_010393	chr3	-	160420794	160421143	exonic	NM_001191072	Ppp1r16b	CAGTGTAGCGTTGCTGGAGGCCTCACTGAGGAATGACGCTGAAGAAGGCCCCACCATGAG	rno-miR-20b-3p	rno-miR-1956-3p	rno-miR-762	rno-miR-93-3p	rno-miR-3593-5p
ASCRPR004972	0.0232435	1.99138	down	rno_circRNA_011734	chr4	-	233823875	234259073	sense overlapping	NM_012574	Grin2b	CATTGGTTCCGAACCGAGAAGGGGACGCTTTGGGAATGACCATGCTCTACGGAGGGACAG	rno-miR-466b-5p	rno-miR-466b-3p	rno-miR-297	rno-miR-466b-2-3p	rno-miR-466b-4-3p
ASCRPR009318	0.00329536	2.00208	down	rno_circRNA_011141	chr3	-	9451702	9453524	sense overlapping	XR_145864	LOC100911266	GATGAGTGCAGATATGATTTTAGGCCGTGGGCCTGAGGAAGTTTGTCTGCTGAAAGTAAG	rno-miR-344b-5p	rno-miR-3120	rno-miR-141-5p	rno-miR-674-5p	rno-miR-107-3p
ASCRPR000946	0.00941125	2.00793	up	rno_circRNA_006606	chr17	+	50017215	50049380	intergenic			AATTAGCAGAGCAGATGGAGGGCCTTGAAGACCTTCTATTCTTCTACAGCCGAGTGAATC	rno-miR-466b-3p	rno-miR-1-5p	rno-miR-6216	rno-miR-153-5p	rno-miR-342-3p
ASCRPR001896	0.0349679	2.0171	up	rno_circRNA_009909	chr20	+	9765218	9777902	exonic	NM_001107613	Anks1a	AGAGACCAAGAAGCTGGGGACCACAGACGGGAGGACTGAAGAACAACGACAACGAGACAG	rno-miR-15b-5p	rno-miR-322-5p	rno-miR-16-5p	rno-miR-497-5p	rno-miR-324-3p
ASCRPR005232	0.0250687	2.04527	down	rno_circRNA_010823	chr3	-	51037291	51049469	sense overlapping	NM_001014179	Wdsub1	CCATGACAAACTTGGCTCTTCCTTCACTGGTCAGTGGATAAGTCTGTCATCATCTATGAT	rno-miR-667-5p	rno-miR-153-5p	rno-miR-136-5p	rno-miR-144-5p	rno-miR-874-3p
ASCRPR002894	0.0372251	2.3814	down	rno_circRNA_012827	chr5	-	151349496	151350282	sense overlapping	NM_001109265	Zbtb8b	ATCTACATAGAGTCCGGTGACGTGCTGGTGGTCCCCATCAAGCTCCACAAGTGTCCTTTC	rno-miR-199a-5p	rno-miR-598-3p	rno-miR-3559-5p	rno-miR-423-5p	rno-miR-494-5p

## Sheet: notes
probeID	represents the probe name on the Arraystar microarray
P-value	calculated from unpaired t-test
FC (abs)	the absolute ratio (no log scale) of normalized intensities between two conditions
Regulation	direction of change of the heroin group relative to the saline group
circRNA	circRNA name
chrom	chromosome
strand	nucleic acid strand
txStart	transcription start site of circRNA
txEnd	tanscription end site of circRNA
circRNA_type	description of circRNA type
best_transcript	mRNA transcript most likely to give rise to the circRNA
GeneSymbol	symbol of mRNA from which circRNA is derived
Sequence	sequence of circRNA probe including the backsplice junction
MRE1, 2, 3, etc.	microRNA recognition elements predicted by Arraystar to bind circRNA
